# Supplementary material for: Asymmetric Synthesis of Methoxylated Ether Lipids: Total Synthesis of Polyunsaturated C18:3 Omega-3 and Omega-6 MEL Triene Derivatives
Source: Molecules. 2023 Dec 31;29(1):223. doi: 10.3390/molecules29010223 (PMC10780507; doi:10.3390/molecules29010223)
Supplement: Supplementary file 1 [file molecules-29-00223-s001.zip]

Archive with 1 entries (1 files):
- molecules-2794204-supplementary.pdf
